# Supplementary material for: Essential Acidovorax citrulli Virulence Gene hrpE Activates Host Immune Response against Pathogen
Source: Int J Mol Sci. 2022 Aug 15;23(16):9144. doi: 10.3390/ijms23169144 (PMC9409176; doi:10.3390/ijms23169144)
Supplement: Supplementary file 1 [file ijms-23-09144-s001.zip]

Archive with 1 entries (1 files):
- ijms-1858320-supplementary.pdf
